# Supplementary material for: Predicting osimertinib‐treatment outcomes through EGFR mutant‐fraction monitoring in the circulating tumor DNA of EGFR T790M‐positive patients with non‐small cell lung cancer (WJOG8815L)
Source: Mol Oncol. 2020 Nov 17;15(1):126–37. doi: 10.1002/1878-0261.12841 (PMC7782093; doi:10.1002/1878-0261.12841)
Supplement: Supplementary file 4 — Fig. S4. Changes of the mutation fraction for gene mutations detected by NGS. [file MOL2-15-126-s004.zip]

Archive with 2 entries (2 files):
- mol212841-sup-0004-FigS4-1.tiff
- mol212841-sup-0005-FigS4-2.tiff
