# Supplementary material for: Predicting osimertinib‐treatment outcomes through EGFR mutant‐fraction monitoring in the circulating tumor DNA of EGFR T790M‐positive patients with non‐small cell lung cancer (WJOG8815L)
Source: Mol Oncol. 2020 Nov 17;15(1):126–37. doi: 10.1002/1878-0261.12841 (PMC7782093; doi:10.1002/1878-0261.12841)
Supplement: Supplementary file 5 — Table S1. Detailed summary of cross‐platform temporal mutation detection. [file MOL2-15-126-s005.xlsx]

## Sheet: Table S1
Table S1. Detailed summary of cross-platform temporal mutation detection
ID	Sampling point	Input cfDNA (ng)			ddPCR total copy number		NGS
		ddPCR	Cobas	NGS	TKI-sensitizing EGFR mutation	T790M mutation	On Target rate	Mean Depth
01-001	Pre	9.18741	16.4061	3.93746	2252	2108.4	0.8989	31083
01-002	Pre	3.19493	5.70523	1.36925	564	493.8	0.9572	30198
01-003	Pre	8.44192	15.0748	3.61796	1984	1597.2	0.95	7767
01-004	Pre	8.99734	16.0667	3.856	5032	3748	0.9672	23605
01-005	Pre	3.90042	6.96503	1.67161	996	988.4	0.9702	18137
01-006	Pre	1.72994	3.08918	0.741404	372	260.4	0.9652	24829
01-007	Pre	6.41776	11.4603	2.75047	1276	1216	0.968	21367
01-009	Pre	4.40116	7.85921	1.88621	1358	1158	0.9667	22249
02-001	Pre	4.18369	7.47087	1.79301	1260	1061.33	0.8979	45591
02-002	Pre	11.1957	19.9923	4.79814	2936	2254	0.9616	28926
02-003	Pre	7.09238	12.665	3.03959	1108	861.4	0.9631	36045
02-004	Pre	3.90049	6.96515	1.67164	844	740.6	0.962	37493
02-005	Pre	6.18916	11.0521	2.6525	1100	904	0.9605	17079
02-006	Pre	4.23407	7.56084	1.8146	752	625.6	0.9696	22129
02-007	Pre	13.6051	24.2949	5.83078	5360	4916	0.9553	25053
03-001	Pre	11.2186	20.0333	4.80799	4508	3610	0.9072	31644
03-003	Pre	3.1653	5.65233	1.35656	717.733	565.733	0.839	37706
03-005	Pre	22.2687	39.7655	9.54372	5252	3804	0.9459	31918
03-006	Pre	11.1804	19.9649	4.79158	2132	1785	0.9534	24512
03-007	Pre	15.7454	28.1168	6.74803	39320	29040	0.9695	24598
03-008	Pre	49.6327	88.6298	21.2712	24180	22304	0.9678	19704
03-009	Pre	3.87078	6.91211	1.65891	852.8	762.8	0.97	18976
03-010	Pre	11.7048	20.9015	5.01635	4292	4000	0.9644	19306
03-011	Pre	5.17055	9.23312	2.21595	1025.4	1119.4	0.9696	23177
04-001	Pre	2.75875	4.92633	1.18232	662.8	487.6	0.9633	33326
04-002	Pre	12.6372	22.5664	5.41593	4852	4284	0.9722	8371
04-003	Pre	2.93597	5.24281	1.25827	450.8	406.8	0.9643	32452
04-004	Pre	4.34788	7.76408	1.86338	764	607.8	0.9551	9347
04-005	Pre	5.9147	10.562	2.53487	1346	1095	0.9682	16459
04-006	Pre	5.4186	9.67608	2.32226	1362	1234	0.9672	32108
04-007	Pre	13.208	23.5857	5.66058	5310	4896	0.9645	20317
04-008	Pre	11.3612	20.2879	4.8691	14740	12720	0.9658	23837
05-001	Pre	10.1365	18.101	4.34423	2254	1780	0.9582	20837
05-002	Pre	4.91632	8.77914	2.10699	938	674	0.9513	23371
05-003	Pre	4.47364	7.98865	1.91728	1024	929.4	0.9611	16049
05-004	Pre	2.75577	4.92102	1.18104	572	475.2	0.9705	8363
05-006	Pre	6.22961	11.1243	2.66983	1088	1078	0.9645	23815
05-007	Pre	4.55604	8.13579	1.95259	1852	1854	0.9678	35155
07-001	Pre	3.46186	6.18189	1.48365	571.2	455.8	0.9682	9324
07-002	Pre	6.94935	12.4095	2.97829	1246	1336	0.9647	19953
07-003	Pre	9.18863	16.4083	3.93799	2008	1878.8	0.964	14205
07-004	Pre	2.78266	4.96903	1.19257	1054	779.6	0.9688	30060
07-005	Pre	3.08032	5.50058	1.32014	1772	894	0.9686	21757
07-006	Pre	5.13515	9.16991	2.20078	1216	924	0.9702	21308
07-007	Pre	5.00072	8.92986	2.14317	1504	1352.8	0.9656	27369
07-008	Pre	7.99351	14.2741	3.42579	2070	2168	0.9649	28586
08-001	Pre	5.74517	10.2592	2.46222	1008	940	0.9638	24264
09-001	Pre	6.37477	11.3835	2.73205	3304	2866	0.9683	17780
10-001	Pre	5.58099	9.96605	2.39185	1284	1024	0.9516	19436
10-002	Pre	5.7601	10.2859	2.46861	1255.4	1320	0.9674	16354
10-003	Pre	17.0503	30.4469	7.30727	7450	6746	0.9675	21114
10-004	Pre	4.08503	7.29469	1.75073	1181.6	1107.4	0.9682	23651
01-002	C4	2.55659	4.56534	1.09568	440	388	0.9499	21391
01-004	C4	6.69874	11.962	2.87089	1418	1376	0.9558	14478
01-005	C4	3.96343	7.07755	1.69861	570	548	0.9357	16892
01-006	C4	4.99303	8.91613	2.13987	553.2	577.6	0.9496	14646
01-007	C4	3.32083	5.93006	1.42321	516.2	454	0.9547	15499
01-009	C4	1.37615	2.4574	0.589776	473.4	557.6	0.9398	57073
02-001	C4	4.68938	8.3739	2.00974	728	808	0.9539	15514
02-002	C4	4.02957	7.19567	1.72696	958	760	0.9415	22360
02-003	C4	5.55254	9.91525	2.37966	786	750	0.9527	15279
02-004	C4	4.96969	8.87445	2.12987	602	596	0.9381	20706
02-005	C4	4.5257	8.0816	1.93958	490	500	0.9473	15930
02-006	C4	2.38302	4.2554	1.0213	452	418	0.9469	14965
02-007	C4	3.90867	6.97977	1.67515	604.4	536	0.9492	16852
03-001	C4	6.82238	12.1828	2.92388	1376	1398	0.9447	15487
03-003	C4	5.20107	9.28763	2.22903	978	962	0.956	35973
03-005	C4	5.33756	9.53136	2.28753	1176.6	1108	0.9623	36253
03-006	C4	7.4294	13.2668	3.18403	1736	1524	0.944	9318
03-007	C4	6.23465	11.1333	2.67199	1140	1042	0.9594	16377
03-009	C4	3.1305	5.59018	1.34164	720	708	0.9447	21831
03-010	C4	6.90735	12.3345	2.96029	1402	1402	0.956	19408
03-011	C4	5.67669	10.137	2.43287	840	960	0.9446	13788
04-001	C4	4.1901	7.48233	1.79576	552	468	0.943	10246
04-002	C4	2.88826	5.15761	1.23783	518	494	0.9541	6988
04-003	C4	4.14565	7.40295	1.77671	774	678	0.9425	24066
04-004	C4	9.50668	16.9762	4.07429	2106	1836	0.8535	21628
04-005	C4	3.48929	6.23087	1.49541	694	648	0.9569	20660
04-006	C4	5.76069	10.287	2.46887	1724	1430	0.9574	24204
04-008	C4	8.04836	14.3721	3.4493	1638	1698	0.9477	15770
05-001	C4	5.62388	10.0426	2.41023	1310	1170	0.95	26124
05-002	C4	4.40396	7.86421	1.88741	753.8	665.8	0.9434	19157
05-003	C4	7.8867	14.0834	3.38001	2284	2562.6	0.9506	17109
05-004	C4	8.22534	14.6881	3.52515	1288	1227	0.949	20539
05-006	C4	5.94032	10.6077	2.54585	842	864	0.91	20578
07-001	C4	6.31205	11.2715	2.70517	1122	1044	0.9427	22011
07-002	C4	3.96343	7.07755	1.69861	552	588	0.9525	19616
07-003	C4	6.41352	11.4527	2.74865	1420.4	1333.8	0.9453	26977
07-005	C4	3.97157	7.09209	1.7021	866	924	0.9517	23092
07-006	C4	8.56366	15.2923	3.67014	1204	1172	0.9366	21642
07-007	C4	7.38582	13.189	3.16535	1470	1362	0.9485	19539
07-008	C4	5.44385	9.72116	2.33308	1038	1093	0.9537	20870
08-001	C4	5.84731	10.4416	2.50599	1043.6	916	0.9535	21180
09-001	C4	3.68946	6.58833	1.5812	652	536	0.9493	22727
10-001	C4	5.90413	10.5431	2.53034	1420.8	1248	0.9547	21637
10-002	C4	3.76779	6.72819	1.61477	654	634	0.9545	22424
10-003	C4	3.72697	6.65531	1.59727	908	801.6	0.9493	19847
10-004	C4	2.46765	4.40652	1.05757	576	445.6	0.9362	25435
01-002	C9	1.92992	3.44628	0.827108	484	452	0.9448	21655
01-005	C9	0.983666	1.75655	0.421571	439.4	422	0.9372	59789
01-009	C9	1.43263	2.55826	0.613983	550	630	0.942	60357
02-001	C9	5.7465	10.2616	2.46279	720	708	0.9557	15060
02-002	C9	3.36101	6.0018	1.44043	654	602	0.9448	24500
02-003	C9	5.49044	9.80435	2.35304	666	526	0.9512	17216
02-004	C9	6.39717	11.4235	2.74164	870	856	0.9515	22365
02-005	C9	2.49374	4.4531	1.06874	386	402	0.953	11888
03-001	C9	5.01637	8.95781	2.14987	986	973.6	0.9421	14889
03-003	C9	3.39307	6.05905	1.45417	854	806	0.9557	34114
03-006	C9	5.7998	10.3568	2.48563	1030	972	0.9414	28604
03-007	C9	4.93078	8.80497	2.11319	886.8	927.2	0.9538	11829
03-009	C9	4.1263	7.36839	1.76841	936	858	0.9547	27287
03-010	C9	8.20995	14.6606	3.51855	1300	1419.6	0.9701	19455
03-011	C9	3.73646	6.67225	1.60134	388	482	0.8127	8912
04-001	C9	5.41279	9.66569	2.31977	778	800	0.9549	24750
04-002	C9	2.48583	4.43898	1.06536	390	388	0.9545	4000
04-003	C9	2.91966	5.21367	1.25128	570	417.4	0.9404	22492
04-004	C9	4.01024	7.16114	1.71867	922	740	0.9416	26104
04-005	C9	2.68381	4.79252	1.15021	606	628	0.9606	23813
04-006	C9	3.83634	6.85061	1.64415	764	696	0.9639	21045
04-008	C9	6.44358	11.5064	2.76153	3338	2968	0.9402	49735
05-004	C9	2.23258	3.98675	0.956821	265.8	278	0.9571	23729
05-006	C9	5.35065	9.55473	2.29314	672	658	0.9427	20897
07-002	C9	5.35065	9.55473	2.29314	768	801.2	0.9526	22088
07-003	C9	4.19082	7.48361	1.79607	812.6	854	0.956	29592
07-005	C9	2.38931	4.26662	1.02399	956	886	0.9456	49617
07-007	C9	5.82141	10.3954	2.49489	1674	1584	0.9316	53137
07-008	C9	1.98085	3.53723	0.848936	635.8	557.6	0.9369	51357
08-001	C9	6.59052	11.7688	2.82451	1044	1040	0.947	21675
09-001	C9	3.68946	6.58833	1.5812	526	496	0.9587	22339
10-001	C9	2.42957	4.33851	1.04124	600	532	0.9503	23202
10-002	C9	6.58279	11.755	2.8212	948	888	0.9484	21557
10-003	C9	2.57184	4.59257	1.10222	758	719.6	0.9584	50137
10-004	C9	1.07459	1.91892	0.46054	566	478	0.9483	54275
01-001	PD/stop	18.2005	32.5009	7.80021	4326	3700	0.9399	13511
01-003	PD/stop	6.72107	12.0019	2.88046	1618	1404	0.9385	21315
01-004	PD/stop	4.65042	8.30433	1.99304	1046	911.2	0.9538	16131
01-006	PD/stop	26.5487	47.4085	11.378	6196	5360	0.9334	14336
01-007	PD/stop	19.7479	35.264	8.46337	4074	4061.4	0.9631	18041
01-009	PD/stop	1.21393	2.16774	0.520257	544	490	0.9657	33341
02-001	PD/stop	3.28156	5.85993	1.40638	612	576	0.9583	16962
02-002	PD/stop	1.95513	3.4913	0.837913	492	396.8	0.9455	20059
02-003	PD/stop	13.9725	24.9509	5.98822	2726	2274	0.938	15955
02-004	PD/stop	3.28156	5.85993	1.40638	462	439.6	0.9477	19066
02-005	PD/stop	1.83381	3.27467	0.78592	490	488	0.9511	58279
02-006	PD/stop	13.9801	24.9645	5.99148	2642	2414	0.9396	15074
02-007	PD/stop	4.5101	8.05375	1.9329	536	540	0.9232	15247
03-001	PD/stop	2.11365	3.77438	0.90585	554	518	0.9502	22883
03-005	PD/stop	7.07496	12.6339	3.03213	1610	1480	0.9543	41427
03-006	PD/stop	2.93306	5.23761	1.25703	967.4	897.6	0.943	48661
03-007	PD/stop	16.7939	29.9892	7.1974	9880	7900	0.9505	8902
03-009	PD/stop	4.08553	7.29559	1.75094	699.6	596	0.9654	48283
03-010	PD/stop	2.3774	4.24536	1.01889	1302	1238	0.959	58066
04-002	PD/stop	5.03971	8.99949	2.15988	2208	1948	0.9495	19381
04-005	PD/stop	4.70158	8.39569	2.01496	1140.6	1048	0.9589	29065
04-006	PD/stop	8.00756	14.2992	3.43181	7020	6336	0.9441	42832
04-007	PD/stop	25.1921	44.9859	10.7966	7092	6556	0.9469	93746
04-008	PD/stop	19.641	35.0732	8.41757	55880	41500	0.9333	39139
05-001	PD/stop	4.90249	8.75445	2.10107	880	789.6	0.9439	21958
05-002	PD/stop	2.51211	4.48591	1.07662	763	610	0.938	21130
05-003	PD/stop	7.5246	13.4368	3.22483	1488.4	996	0.9469	21030
05-004	PD/stop	2.23258	3.98675	0.956821	342	368	0.9474	23470
05-006	PD/stop	3.07357	5.48852	1.31724	861.8	920	0.9424	58917
05-007	PD/stop	6.52093	11.6445	2.79468	968	998	0.9503	22118
07-001	PD/stop	24.8621	44.3965	10.6552	4786	4600	0.9446	21557
07-002	PD/stop	9.76848	17.4437	4.18649	1568	1762	0.9437	19477
07-003	PD/stop	4.04761	7.22787	1.73469	1293.2	1246	0.9487	42273
07-004	PD/stop	8.09454	14.4545	3.46909	1808	1754	0.9513	18861
07-005	PD/stop	2.16959	3.87426	0.929823	608	681.6	0.9419	53950
07-006	PD/stop	16.4305	29.3402	7.04165	3273	2830	0.9408	21674
07-007	PD/stop	6.01496	10.741	2.57784	1456	1500	0.9625	32351
07-008	PD/stop	1.3623	2.43269	0.583845	538	522	0.9421	48327
09-001	PD/stop	2.53621	4.52895	1.08695	1064	974	0.9636	43608
10-001	PD/stop	1.45049	2.59016	0.621639	616.2	606	0.9484	63133
10-002	PD/stop	2.97345	5.30973	1.27433	1154	902	0.9446	49317
10-003	PD/stop	2.93316	5.23778	1.25707	972	937.8	0.953	58486
10-004	PD/stop	1.88155	3.35991	0.806378	646	648	0.9156	53253
