# Supplementary material for: Predicting osimertinib‐treatment outcomes through EGFR mutant‐fraction monitoring in the circulating tumor DNA of EGFR T790M‐positive patients with non‐small cell lung cancer (WJOG8815L)
Source: Mol Oncol. 2020 Nov 17;15(1):126–37. doi: 10.1002/1878-0261.12841 (PMC7782093; doi:10.1002/1878-0261.12841)
Supplement: Supplementary file 7 — Table S3. Detected mutations by NGS. [file MOL2-15-126-s007.xlsx]

## Sheet: Table S3
Table S3. Detected mutations by NGS
ID	Sampling point	Gene	Mutation
			Protein changes	Allele frequency (%)
01-001	C1	EGFR	p.L747_T751del	4.32565
01-001	PD/stop	EGFR	p.L747_T751del	3.68897
01-001	C1	EGFR	p.T790M	0.399557
01-002	C1	EGFR	p.L858R	18.022
01-002	C1	EGFR	p.T790M	3.5334
01-003	C1	EGFR	p.L858R	3.58343
01-003	PD/stop	EGFR	p.L858R	4.56333
01-003	C1	EGFR	p.T790M	0.619861
01-003	C1	TP53	p.P278S	1.17477
01-003	PD/stop	TP53	p.P278S	2.43713
01-004	C1	EGFR	p.E746_A750del	43.766
01-004	C4	EGFR	p.E746_A750del	17.0538
01-004	PD/stop	EGFR	p.E746_A750del	23.5678
01-004	C1	EGFR	p.T790M	11.4776
01-004	C1	TP53	p.C277G	29.171
01-004	C4	TP53	p.C277G	3.24863
01-004	PD/stop	TP53	p.C277G	10.9081
01-004	C1	KRAS	p.G12D	9.95985
01-004	C4	KRAS	p.G12D	1.74572
01-004	PD/stop	KRAS	p.G12D	8.61569
01-005	C1	EGFR	p.E746_A750del	9.42118
01-005	C9	EGFR	p.E746_A750del	1.03
01-005	C1	EGFR	p.T790M	3.74717
01-006	C1	EGFR	p.E746_A750del	9.12799
01-006	C4	EGFR	p.E746_A750del	1.88904
01-006	PD/stop	EGFR	p.E746_A750del	16.0068
01-006	C1	EGFR	p.T790M	0.855449
01-007	C1	EGFR	p.E746_A750del	8.74727
01-007	C4	EGFR	p.E746_A750del	0.763547
01-007	PD/stop	EGFR	p.E746_A750del	2.22958
01-007	C1	EGFR	p.T790M	3.35709
01-009	C1	EGFR	p.E746_A750del	6.49346
01-009	C4	EGFR	p.E746_A750del, p.T751A	0.58
01-009	C1	EGFR	p.T790M	1.03292
02-001	C1	EGFR	p.E746_A750del	45.5356
02-001	C1	EGFR	p.T790M	12.6025
02-001	C1	TP53	p.Y234N	4.75828
02-002	C1	EGFR	p.L858R	11.4539
02-002	PD/stop	EGFR	p.L858R	26.6866
02-002	C1	EGFR	p.T790M	3.75029
02-002	PD/stop	EGFR	p.T790M	6.00277
02-002	PD/stop	EGFR	p.L718Q	8.99303
02-003	C1	EGFR	p.E746_A750del	29.1288
02-003	C4	EGFR	p.E746_A750del	5.01647
02-003	C9	EGFR	p.E746_A750del	12.1058
02-003	PD/stop	EGFR	p.E746_A750del	14.3931
02-003	C1	EGFR	p.T790M	5.96092
02-003	C1	PIK3CA	p.E542K	10.1028
02-003	C9	PIK3CA	p.E542K	0.635886
02-004	C1	EGFR	p.E746_A750del	2.68224
02-004	C1	EGFR	p.T790M	0.814603
02-004	PD/stop	EGFR	p.T790M	0.880645
02-004	C1	SMAD4	p.R361H	1.25391
02-005	C1	EGFR	p.E746_A750del	8.85583
02-005	C1	EGFR	p.T790M	2.64294
02-005	C1	CTNNB1	p.S37C	5.41055
02-006	C1	EGFR	p.E746_A750del	7.64547
02-006	C1	EGFR	p.T790M	1.15186
02-007	C1	EGFR	p.L747_T751del	55.1552
02-007	C4	EGFR	p.L747_T751del	0.564105
02-007	PD/stop	EGFR	p.L747_T751del	26.1032
02-007	C1	EGFR	p.T790M	6.93543
02-007	C1	TP53	p.R273L	33.9381
02-007	C4	TP53	p.R273L	0.96463
02-007	PD/stop	TP53	p.R273L	10.2849
03-001	C1	EGFR	p.L747_S752del	52.6796
03-001	C1	EGFR	p.T790M	30.9508
03-001	C1	TP53	p.Y234N	24.8497
03-003	C1	EGFR	p.L858R	0.538189
03-003	C1	EGFR	p.T790M	0.387069
03-005	C1	EGFR	p.L858R	20.5188
03-005	PD/stop	EGFR	p.L858R	3.82703
03-005	C1	EGFR	p.T790M	13.2835
03-006	C1	EGFR	p.L858R	13.3454
03-006	C1	EGFR	p.T790M	2.31547
03-006	C1	TP53	p.Y234C	2.49057
03-006	PD/stop	TP53	p.Y234C	0.509975
03-007	C1	EGFR	p.L747_P753delinsS	91.1581
03-007	C9	EGFR	p.L747_P753delinsS	5.57475
03-007	PD/stop	EGFR	p.L747_P753delinsS	71.4042
03-007	C1	EGFR	p.T790M	72.7997
03-007	C9	EGFR	p.T790M	1.30435
03-007	PD/stop	EGFR	p.T790M	50.003
03-007	C9	EGFR	p.C797S	1.27941
03-007	PD/stop	EGFR	p.C797S	50.1451
03-008	C1	EGFR	p.L858R	62.7419
03-008	C1	EGFR	p.T790M	6.34373
03-008	C1	EGFR	p.E709G	62.851
03-008	C1	TP53	p.E258X	56.5172
03-009	C1	EGFR	p.T790M	1.0875
03-009	C4	EGFR	p.T790M	0.452724
03-010	C1	EGFR	p.L747_P753delinsS	38.6774
03-010	PD/stop	EGFR	p.L747_P753delinsS	9.30448
03-010	C1	EGFR	p.T790M	13.1833
03-010	C4	EGFR	p.T790M	0.310542
03-011	C1	EGFR	p.E746_A750del	0.933436
04-001	C1	EGFR	p.E746_A750del	0.465935
04-001	C1	TP53	p.R110H	0.724479
04-002	C1	EGFR	p.E746_R748del/p.E749K/p.A750P	67.9995
04-002	PD/stop	EGFR	p.E746_R748del/p.E749K/p.A750P	56.4115
04-002	C1	EGFR	p.T790M	27.2981
04-002	PD/stop	EGFR	p.T790M	29.3532
04-002	PD/stop	EGFR	p.C797S	12.0223
04-002	C1	CTNNB1	p.D32N	13.431
04-002	PD/stop	CTNNB1	p.D32N	11.6206
04-003	C1	EGFR	p.L858R	7.63833
04-003	C1	EGFR	p.T790M	1.84537
04-003	C1	TP53	p.H193R	0.816543
04-004	C1	EGFR	p.L858R	3.18686
04-004	C1	EGFR	p.T790M	1.14496
04-005	C1	EGFR	p.L858R	11.9216
04-005	C1	EGFR	p.T790M	2.39852
04-005	C1	TP53	p.R248Q	10.5389
04-005	C1	CTNNB1	p.S37F	9.9226
04-006	C1	EGFR	p.L858R	2.85082
04-006	PD/stop	EGFR	p.L858R	50.8593
04-006	C1	EGFR	p.T790M	2.75413
04-006	PD/stop	EGFR	p.T790M	42.2627
04-006	PD/stop	EGFR	p.C797S	43.0343
04-006	C1	TP53	p.R110L	0.529673
04-006	PD/stop	TP53	p.R110L	19.6086
04-007	C1	EGFR	p.E746_A750del	36.1132
04-007	PD/stop	EGFR	p.E746_A750del	23.7107
04-007	C1	EGFR	p.T790M	13.0176
04-007	PD/stop	EGFR	p.T790M	4.95034
04-008	C1	EGFR	p.E746_A750del	77.448
04-008	C9	EGFR	p.E746_A750del	28.69
04-008	PD/stop	EGFR	p.E746_A750del	81.36
04-008	C1	EGFR	p.T790M	54.1118
04-008	C9	EGFR	p.T790M	13.6976
04-008	PD/stop	EGFR	p.T790M	58.243
04-008	C9	EGFR	p.C797S	5.60741
04-008	PD/stop	EGFR	p.C797S	45.7008
04-008	C1	TP53	p.P151H	16.2029
04-008	PD/stop	TP53	p.P151H	25.62
05-001	C1	EGFR	p.L858R	4.66403
05-001	C1	EGFR	p.T790M	1.48512
05-002	C1	EGFR	p.L858R	18.0247
05-002	C4	EGFR	p.L858R	2.19271
05-002	PD/stop	EGFR	p.L858R	0.652067
05-002	C1	EGFR	p.T790M	13.5456
05-002	C1	TP53	p.V172G	2.70531
05-002	C4	TP53	p.V172G	1.16732
05-002	PD/stop	NRAS	p.Q61K	1.82447
05-003	C1	EGFR	p.E746_A750del	3.68125
05-003	C4	EGFR	p.E746_A750del	40.6953
05-003	PD/stop	EGFR	p.E746_A750del	0.433606
05-003	C1	EGFR	p.T790M	1.60113
05-003	C4	BRAF	p.V600E	13.2227
05-003	PD/stop	BRAF	p.V600E	0.505621
05-004	C1	EGFR	p.E746_A750del	17.7424
05-004	C4	EGFR	p.E746_A750del	0.265794
05-004	C9	EGFR	p.E746_A750del	2.13482
05-004	PD/stop	EGFR	p.E746_A750del	11.5919
05-004	C1	EGFR	p.T790M	0.615123
05-006	C1	EGFR	p.E746_A750del	8.25123
05-006	PD/stop	EGFR	p.E746_A750del	0.64
05-006	C1	EGFR	p.T790M	0.621191
05-006	PD/stop	EGFR	p.T790M	0.392937
05-007	C1	EGFR	p.E746_A750del	49.024
05-007	C1	EGFR	p.T790M	5.48173
07-001	C1	EGFR	p.E746_A750del	1.21988
07-001	C4	EGFR	p.E746_A750del	0.289393
07-001	PD/stop	EGFR	p.E746_A750del	3.26319
07-001	C1	EGFR	p.T790M	2.46876
07-002	C1	EGFR	p.E746_A750del	10.5445
07-002	C4	EGFR	p.E746_A750del	1.16983
07-002	C9	EGFR	p.E746_A750del	1.62302
07-002	PD/stop	EGFR	p.E746_A750del	15.2639
07-002	C1	EGFR	p.T790M	3.46879
07-002	C9	EGFR	p.T790M	0.60918
07-002	PD/stop	EGFR	p.T790M	6.08732
07-002	C9	EGFR	p.C797S	0.559633
07-002	PD/stop	EGFR	p.C797S	6.12908
07-002	C1	TP53	p.R249S	6.85365
07-002	C9	TP53	p.R249S	1.71075
07-002	PD/stop	TP53	p.R249S	10.1076
07-002	C1	PTEN	p.T319fs	6.51602
07-002	PD/stop	PTEN	p.Thr319fs	8.42432
07-003	C1	EGFR	p.L858R	4.52464
07-003	C4	EGFR	p.L858R	1.06511
07-003	C9	EGFR	p.L858R	1.05299
07-003	PD/stop	EGFR	p.L858R	1.22568
07-003	C1	EGFR	p.T790M	0.281727
07-003	C1	PIK3CA	p.H1047R	0.757729
07-003	C9	PIK3CA	p.H1047R	1.74416
07-004	C1	EGFR	p.E746_A750del	19.0867
07-004	PD/stop	EGFR	p.E746_A750del	55.7187
07-004	C1	EGFR	p.T790M	1.47561
07-004	C1	TP53	p.G105D	6.29915
07-004	PD/stop	TP53	p.G105D	12.8513
07-005	C1	EGFR	p.L858R	11.6934
07-005	C1	EGFR	p.T790M	11.0672
07-005	C1	TP53	p.R273C	4.28791
07-006	C1	EGFR	p.L747_T751del	7.58589
07-006	C4	EGFR	p.L747_T751del/p.K754E	5.85828
07-006	PD/stop	EGFR	p.L747_T751del/p.K754E	0.311388
07-006	C1	EGFR	p.T790M	3.72048
07-006	C1	TP53	p.N235_Y236del	12.5159
07-006	C4	PIK3CA	p.E542K	1.7055
07-007	C1	EGFR	p.E746_A750del	7.66661
07-007	C9	EGFR	p.E746_A750del	0.21
07-007	PD/stop	EGFR	p.E746_A750del	0.241646
07-007	C1	EGFR	p.T790M	1.45012
07-008	C1	EGFR	p.E746_A750del	12.8329
07-008	C1	EGFR	p.T790M	3.67887
07-008	C1	TP53	p.E198X	2.09837
08-001	C1	EGFR	p.L747_T751del	18.3326
08-001	C9	EGFR	p.L747_T751del	6.68853
08-001	C1	EGFR	p.T790M	6.56405
09-001	C1	EGFR	p.E746_A750del	54.9763
09-001	PD/stop	EGFR	p.E746_A750del	25.8696
09-001	C1	EGFR	p.T790M	49.2809
09-001	PD/stop	EGFR	p.T790M	17.8981
09-001	C1	TP53	p.H193R	9.84275
09-001	PD/stop	TP53	p.H193R	2.33837
10-001	C1	EGFR	p.L858R	4.61869
10-002	C1	EGFR	p.E746_A750del	0.108524
10-003	C1	EGFR	p.L858R	34.8051
10-003	PD/stop	EGFR	p.L858R	5.30893
10-003	C1	EGFR	p.T790M	12.344
10-003	PD/stop	EGFR	p.T790M	2.31322
10-003	PD/stop	EGFR	p.C797S	2.30316
10-004	C1	EGFR	p.T790M	0.601662
10-004	C1	TP53	p.R110H	0.512694
